# Supplementary material for: A Systematic Review: State of the Science on Diagnostics of Hidden Hearing Loss
Source: Diagnostics (Basel). 2025 Mar 16;15(6):742. doi: 10.3390/diagnostics15060742 (PMC11940875; doi:10.3390/diagnostics15060742)
Supplement: Supplementary file 1 [file diagnostics-15-00742-s001.zip]

Archive with 1 entries (1 files):
- diagnostics-3485318-supplementary.pdf
